# Supplementary material for: Blocking Nonspecific Interactions Using Y-Shape Poly(ethylene glycol)
Source: Int J Mol Sci. 2023 Aug 4;24(15):12414. doi: 10.3390/ijms241512414 (PMC10419274; doi:10.3390/ijms241512414)
Supplement: Supplementary file 1 [file ijms-24-12414-s001.zip]

Archive with 1 entries (1 files):
- ijms-2526985-supplementary.pdf
